# Supplementary material for: Phyloanatomic characterization of the distinct T cell and monocyte contributions to the peripheral blood HIV population within the host
Source: Virus Evol. 2020 Apr 27;6(1):veaa005. doi: 10.1093/ve/veaa005 (PMC7185683; doi:10.1093/ve/veaa005)
Supplement: veaa005_Supplementary_Data [file veaa005_supplementary_data.zip]

Archive with 12 entries (12 files):
- FigS9.pdf
- FigS10.png
- FigS11.png
- FigS12.png
- FigS1.pdf
- FigS2.png
- FigS3.pdf
- FigS4.pdf
- FigS5.pdf
- FigS6.pdf
- FigS7.png
- FigS8.png
